# Supplementary material for: To Transfer or Not to Transfer an Electron: Anionic Metal Centers Reveal Dual Functionality for Polymerization Reactions
Source: Molecules. 2025 Mar 31;30(7):1570. doi: 10.3390/molecules30071570 (PMC11990126; doi:10.3390/molecules30071570)
Supplement: Supplementary file 1 [file molecules-30-01570-s001.zip]

Archive with 1 entries (1 files):
- molecules-3522789-supplementary.pdf
